# Supplementary material for: Comparative lipidomic analysis of mammalian retinal ganglion cells and Müller glia in situ and in vitro using High-Resolution Imaging Mass Spectrometry
Source: Sci Rep. 2020 Nov 18;10:20053. doi: 10.1038/s41598-020-77087-x (PMC7674471; doi:10.1038/s41598-020-77087-x)
Supplement: Supplementary file 2 — Supplementary Information 2. [file 41598_2020_77087_MOESM2_ESM.xlsx]

## Sheet: Hoja1
	Muller cell cluster in sections			RGC cluster in sections
m/z (Da)	'R1_Muller'	'R2_Muller'	'R3_Muller'	'R1_RGC'	'R2_RGC'	'R3_RGC'
914.489	0.00494734	0.000574893	0.00341433	0.00274701	3.99142e-05	0.000564812
915.493	0.00240754	8.91475e-05	0.00168434	0.00128476	9.25372e-06	0.000121375
834.534	0.0106077	0.00365215	0.0270978	0.00498322	0.000230853	0.00373185
842.487	0.00244986	0.000278644	0.00013261	0.00168945	2.07577e-05	6.63562e-05
602.212	2.32809e-06	5.86237e-06	1.56111e-05	5.0386e-06	1.05569e-05	1.05661e-06
985.563	0.00447708	0.000205719	0.000545437	0.00283144	3.36483e-05	0.000193805
986.563	0.00237864	4.59534e-05	0.000126092	0.00151934	4.98331e-06	3.84401e-05
637.224	3.88786e-06	9.43619e-06	6.04282e-05	1.28494e-05	2.03285e-05	4.57995e-06
747.497	0.00267523	0.00550487	0.0175743	0.0014866	0.00133982	0.00357002
748.504	0.00105384	0.00210785	0.00796346	0.000626734	0.000294152	0.00161513
604.254	0.000883318	0.000251789	0.000572193	0.000614443	3.2144e-05	0.000142823
953.601	0.00203585	0.000974252	0.000243829	0.00152586	0.000116791	0.000115114
636.177	3.40691e-06	1.4354e-05	1.09986e-05	1.14939e-05	7.67837e-06	1.31486e-06
624.227	3.60339e-06	8.96226e-06	1.19443e-05	5.23257e-06	1.11709e-05	1.33512e-06
931.606	0.000775123	0.00054334	0.000634811	0.000504393	0.000108773	0.000344272
932.605	0.00043236	0.000108605	0.000192962	0.000265128	1.63589e-05	9.67409e-05
830.547	0.000825834	0.00145286	0.000116507	0.000642101	0.000195253	0.000107064
552.31	0.000225794	4.76767e-05	8.48973e-06	0.000116592	7.33649e-06	8.51203e-06
836.556	0.00160688	0.000262909	0.00295335	0.000968817	0.000329881	0.000425939
832.555	0.000449912	0.00149472	0.00217535	0.000279866	0.000411523	0.00109127
833.556	0.000178836	0.000265165	0.000944966	8.87892e-05	5.1522e-05	0.000434282
619.174	6.37508e-06	1.87146e-05	5.49044e-06	1.16494e-05	5.96922e-06	1.03665e-06
773.517	0.000506709	0.000134456	0.000440352	0.000314002	2.45679e-05	0.000270036
913.563	0.00758944	0.00234258	0.000701435	0.00605017	0.000478942	0.000413072
914.567	0.00379065	0.000914188	0.000391567	0.00263404	0.000184222	0.000220981
957.53	0.0194697	0.0034157	0.00430242	0.0131815	0.00111972	0.00186037
958.532	0.0111988	0.00152128	0.0023849	0.00733223	0.000365754	0.000982291
885.616	0.00142579	0.00371284	0.00215623	0.00095649	0.00128996	0.00119896
886.62	0.000740515	0.00166307	0.000902962	0.000491641	0.000332355	0.000564907
848.503	0.00214128	0.00128185	0.000668597	0.00150164	0.000267885	0.00048719
849.505	0.000933647	0.000261459	0.00019556	0.00063935	5.11406e-05	0.000160078
622.237	3.17578e-06	8.32479e-05	0.000307243	1.74735e-06	0.000168242	5.66713e-05
772.529	0.00165026	0.000831042	0.00229329	0.00117401	0.000207349	0.000990913
946.609	0.000399427	0.00153561	0.00117646	0.000284543	0.000391207	0.000498882
835.537	0.00617617	0.00256313	0.0149087	0.00344062	0.00137806	0.00382517
776.564	0.00644587	0.00619159	0.00711201	0.00383439	0.00234234	0.00276021
777.566	0.0027433	0.00292531	0.00377578	0.00160142	0.000900303	0.00150077
941.534	0.0139155	0.00238455	0.00334462	0.0104163	0.000762125	0.001323
942.539	0.00783638	0.000924769	0.0018042	0.00565657	0.000268302	0.00068497
818.576	0.00616567	0.00582993	0.00691759	0.00381959	0.00210493	0.00330246
819.576	0.00270469	0.00263316	0.00349268	0.00166576	0.000719656	0.00163638
979.515	0.00519681	0.000298067	0.000179384	0.00349534	6.3263e-05	0.000157153
939.577	0.0154785	0.0060189	0.00336266	0.0113587	0.00221884	0.00153515
940.579	0.0085101	0.00299079	0.00181396	0.00613359	0.000815767	0.000797786
776.539	0.000286942	0.000504965	9.68515e-05	0.000217554	0.000114905	6.83263e-05
834.509	0.000394685	3.77076e-05	0.000172226	0.000284732	1.43797e-05	5.94071e-05
945.564	0.00382889	0.000239239	0.000546525	0.00281535	6.6963e-05	0.000286185
818.539	0.000173994	2.14541e-05	5.91509e-05	0.000132422	.	1.82959e-05
790.544	0.0347236	0.0286877	0.0415122	0.0222328	0.0111053	0.0179721
791.545	0.0169349	0.0135917	0.0209067	0.0106565	0.0049686	0.00862587
604.228	2.18109e-06	2.59178e-05	0.000240447	7.21673e-06	2.34654e-05	4.57477e-05
623.22	8.58303e-07	9.73752e-06	3.41522e-05	5.97569e-06	6.41011e-06	6.88618e-06
749.518	0.000934399	0.00153568	0.00325253	0.000714355	0.000568171	0.00133223
903.571	0.000324294	0.000140588	0.000358917	0.000237625	4.30661e-05	0.000198449
552.273	0.000371489	9.45403e-05	0.000161082	0.000271362	2.46119e-05	0.000139422
621.204	7.81055e-06	1.10017e-05	7.86056e-05	2.45957e-05	8.6015e-06	1.66731e-05
746.576	0.00510728	0.0206925	0.00729029	0.00338548	0.00761823	0.00354465
747.575	0.00191678	0.00942733	0.00346829	0.00130536	0.00342606	0.00180253
618.166	5.94235e-06	1.49412e-05	3.49951e-06	1.42887e-05	1.19952e-05	7.62757e-07
639.202	2.17349e-06	3.31976e-05	3.68786e-06	1.36707e-05	1.783e-05	8.84306e-07
606.24	1.4878e-05	0.0003402	0.000554174	1.67141e-05	0.000710287	0.000119245
607.248	1.30307e-05	0.000249954	0.000209622	2.05568e-05	0.000428106	4.3929e-05
774.548	0.026001	0.0228886	0.0335248	0.0180604	0.0101501	0.0152038
775.55	0.0133756	0.0114062	0.0170024	0.00901015	0.00495947	0.00765225
781.305	7.89304e-07	5.90056e-06	7.41424e-06	1.28942e-06	2.59758e-06	2.43315e-06
832.507	0.00135637	0.000720627	0.000375021	0.00104204	0.000200228	0.000367465
772.588	0.0118318	0.0435667	0.0231711	0.00837872	0.0187499	0.011374
773.59	0.00513742	0.0199474	0.0106908	0.00346274	0.00835018	0.00527243
778.58	0.00575329	0.00723902	0.00796563	0.00387659	0.00371283	0.00432907
779.581	0.00241768	0.00331265	0.0037616	0.00160767	0.00147996	0.00204062
605.234	4.41344e-06	2.60524e-05	9.56259e-05	3.17151e-06	7.32704e-05	2.53646e-05
899.544	0.00207776	0.000646858	6.4271e-05	0.00159929	0.000175941	0.000158727
900.548	0.000946165	8.7171e-05	8.74309e-06	0.000749229	2.31091e-05	1.81578e-05
625.284	7.55084e-06	0.000171013	2.57951e-05	3.53324e-06	0.000228618	9.80981e-06
745.481	0.0003613	6.10544e-05	0.000566061	0.000283032	2.14353e-05	0.000408771
587.247	0.00119414	0.000246535	0.000575913	0.000947404	0.000113059	0.000284557
868.506	0.00664919	0.00242803	0.00219122	0.00538566	0.00133543	0.00159219
869.508	0.00299491	0.000582164	0.000828491	0.0023768	0.000220734	0.000536433
638.232	1.60123e-05	5.05214e-05	0.000111078	7.16668e-05	7.16869e-05	2.461e-05
948.628	0.000515265	0.00121473	0.000663785	0.000396719	0.000505415	0.000393827
961.562	0.0115089	0.00249247	0.00190712	0.00927318	0.00115877	0.00114016
962.566	0.00614253	0.000970455	0.000905977	0.00471972	0.000373823	0.000612164
838.543	0.000645993	4.2501e-05	0.000672882	0.000434522	2.6682e-05	0.000299245
857.5	0.0010077	0.000345228	0.00115217	0.000938144	0.000204994	0.000464254
816.56	0.00165887	0.00260227	0.003723	0.00135579	0.00127355	0.00230368
817.562	0.000595883	0.000718695	0.0017666	0.000459214	0.000315064	0.00106956
727.531	0.00137827	0.00485992	0.00222422	0.000972456	0.00215668	0.00146372
776.252	5.37304e-05	1.37621e-05	5.64036e-06	7.16523e-05	5.31186e-06	.
791.263	7.81246e-06	2.85464e-06	5.21618e-06	1.48768e-05	.	2.47108e-06
792.277	9.95492e-06	7.72506e-06	2.64289e-06	1.51069e-05	2.5082e-05	6.56584e-07
586.243	0.00502959	0.00288697	0.00294469	0.00396901	0.00179927	0.00144171
746.515	0.00405492	0.00307508	0.00494727	0.00341087	0.0014999	0.00300414
794.575	0.0107677	0.0156613	0.0153743	0.00832078	0.00922252	0.00932819
795.58	0.00484508	0.00743602	0.00748539	0.00356498	0.00404403	0.00445831
773.539	0.00107092	0.000970213	0.00138873	0.000874679	0.000482019	0.000893236
788.528	0.0019626	0.00126306	0.00290615	0.00179834	0.000783978	0.00223127
789.532	0.000792742	0.00026968	0.00130103	0.00073019	0.000114911	0.000980085
669.281	0.000350306	4.79843e-05	.	0.000329148	2.57092e-05	1.65287e-05
593.244	.	7.96754e-05	2.40641e-06	1.76364e-06	0.000198854	9.58544e-07
885.527	0.0120029	0.00446722	0.00177364	0.00910509	0.00300489	0.00114768
701.514	0.00301623	0.0157703	0.010632	0.00228204	0.0103798	0.00814409
702.519	0.00104433	0.00578666	0.00422078	0.000833387	0.00345246	0.00308689
636.201	2.71641e-05	6.34723e-05	3.74881e-05	6.86815e-05	9.31791e-05	1.17371e-05
718.54	0.00826687	0.0312611	0.0118641	0.00625401	0.0211834	0.0098326
719.546	0.00306173	0.0128136	0.00482464	0.00221618	0.00874141	0.00413385
720.549	0.000458366	0.00224182	0.000712925	0.000335184	0.00117319	0.000739969
814.457	0.00357057	0.000677506	0.00028963	0.00259769	0.000311044	0.000445406
815.461	0.00136351	6.84125e-05	2.58382e-05	0.00101094	2.94596e-05	6.51075e-05
917.537	0.00924642	0.00129829	0.00176363	0.00912133	0.000940735	0.00122786
918.536	0.00487261	0.000419562	0.000954381	0.00473426	0.000272155	0.000620162
862.544	0.000209601	4.82865e-06	6.44555e-05	9.30747e-05	4.01258e-05	0.000178465
863.546	7.16276e-05	1.91847e-06	2.30576e-06	1.99724e-05	6.49287e-06	1.07823e-05
635.193	0.000124056	5.60003e-05	5.59376e-06	0.000163165	5.87767e-05	2.35094e-06
936.471	0.000138323	0.00015149	3.06009e-05	7.21162e-05	0.000138804	2.84892e-05
792.559	0.0076105	0.00856895	0.00946253	0.00629975	0.00657499	0.00717858
793.564	0.00328721	0.00410902	0.00492914	0.00269391	0.00285651	0.00353711
647.466	0.000977044	0.00625724	0.00286603	0.000715647	0.00404925	0.00252792
627.254	2.50509e-07	5.10373e-05	2.47764e-06	.	3.883e-05	.
624.274	2.003e-05	0.000226176	1.28611e-05	1.47588e-05	0.000337657	6.80464e-06
631.302	0.00101177	0.0024747	0.00010095	0.00083746	0.00161569	8.64914e-05
747.522	0.00240748	0.00255518	0.00330219	0.0021087	0.00173545	0.00261545
831.569	0.0010366	0.0026843	0.000961911	0.00076535	0.00166869	0.00105784
913.538	0.00291426	0.000240896	0.000307983	0.00390929	0.000235857	0.000425428
914.545	0.00123014	0.000292717	0.000240425	0.00153155	0.000131318	0.000298647
590.222	5.45168e-06	1.41125e-05	2.61024e-06	5.3152e-06	2.78922e-05	1.1417e-06
609.264	0.00010293	0.00109378	2.5623e-05	0.000119389	0.00163299	1.15036e-05
613.131	3.82705e-05	1.13003e-05	.	8.30272e-05	5.56882e-06	1.62122e-05
750.547	0.011172	0.0141333	0.0168774	0.0106612	0.012137	0.0134062
751.551	0.00487457	0.00619328	0.00776688	0.0045016	0.0053305	0.00609727
959.547	0.00314579	0.000575487	0.000604346	0.00339475	0.000442276	0.000653694
960.55	0.00263846	0.000182747	0.000273881	0.00249477	0.000122886	0.000298767
890.486	0.00221421	0.000417963	0.000456247	0.0019438	0.000293976	0.000516042
624.251	1.16201e-06	0.000283989	4.24101e-05	1.87659e-06	0.000297897	2.30179e-05
719.469	0.000280891	6.89671e-05	0.000495594	0.000217884	6.05301e-05	0.000507973
999.579	0.00105811	1.00143e-05	9.55049e-06	0.000700879	1.18929e-05	9.76816e-06
776.503	0.000579145	0.00124005	8.16543e-05	0.00049562	0.000684171	0.000238669
608.256	8.66848e-06	0.00114161	9.20982e-05	1.68296e-05	0.00200031	4.14299e-05
762.508	0.00241924	0.00128509	0.00283178	0.00220654	0.00110139	0.00274189
763.513	0.000963645	0.000315772	0.00114502	0.000900721	0.000274419	0.00127855
713.56	0.000857289	0.000509863	0.000553045	0.000871226	0.000360878	0.000634699
766.543	0.0133783	0.0168089	0.0197867	0.0132931	0.0157596	0.0172096
767.547	0.00585672	0.00739571	0.00898903	0.00578445	0.00680655	0.0079719
820.592	0.000964658	0.00109799	0.00135698	0.000930049	0.000927893	0.0013573
937.544	0.00102959	0.000155815	0.000668837	0.000823216	0.000170191	0.000642221
637.185	4.12432e-06	3.95469e-05	1.14525e-05	8.92425e-06	4.68139e-05	6.13474e-06
635.172	1.15335e-06	4.14605e-05	6.0857e-06	1.22318e-05	3.64868e-05	3.2044e-06
594.254	5.73951e-06	9.67202e-05	1.8135e-06	3.37366e-06	0.000257192	.
610.274	2.00514e-05	0.000939636	3.67929e-05	1.55998e-05	0.00133764	3.45984e-05
887.537	0.00116632	0.00022345	0.000411001	0.000895578	0.000308422	0.000411936
607.225	8.5256e-07	4.75362e-05	3.28523e-05	3.44126e-06	5.79617e-05	1.68035e-05
620.383	0.00057327	0.00284449	0.000337067	0.000527202	0.00236241	0.00046247
647.296	0.00123707	0.0004817	0.000138159	0.00113361	0.000454867	0.000160399
715.578	0.0245869	0.024477	0.013285	0.0242936	0.0238892	0.0164522
716.581	0.0103942	0.0100651	0.00565825	0.0100687	0.0095495	0.00687885
717.582	0.00157241	0.00119341	0.000831467	0.00155205	0.00113811	0.00126937
621.252	3.60403e-06	0.000142757	2.8154e-05	5.04561e-06	0.000188005	1.96903e-05
778.268	5.03496e-06	2.72241e-06	2.20007e-06	4.40502e-06	.	2.86643e-06
639.239	5.06672e-06	1.31535e-05	1.68905e-05	2.39967e-05	1.12931e-05	1.14192e-05
779.282	5.12391e-06	5.98405e-06	2.32986e-06	2.19897e-05	.	1.39647e-06
640.248	1.47161e-06	3.72702e-05	4.23949e-05	1.01275e-05	0.000100181	1.84038e-05
644.502	0.00203531	0.00408104	0.00273432	0.00199095	0.0039314	0.00373047
933.527	0.0162395	0.00357739	0.00237943	0.0190945	0.00400623	0.00236648
592.238	7.40965e-06	0.00011543	.	6.59103e-06	0.000172797	2.56179e-06
670.518	0.00133016	0.00214905	0.000974552	0.00129282	0.00206222	0.00158744
790.259	1.86648e-05	1.20631e-05	2.38214e-06	3.32146e-05	2.52044e-05	1.46786e-06
791.241	7.67309e-07	6.28296e-06	5.86026e-06	2.00083e-06	4.00807e-05	3.03051e-06
641.253	2.26169e-06	9.50903e-06	1.48107e-06	4.61296e-06	6.24684e-06	2.32668e-06
934.532	0.00820958	0.00148215	0.0011362	0.00952906	0.00182928	0.00120318
666.174	1.11956e-06	6.32284e-06	4.0001e-06	1.96579e-06	5.44106e-06	.
632.169	5.1328e-06	1.26647e-05	.	1.03728e-05	1.04679e-05	9.43587e-07
748.531	0.00303796	0.00243059	0.00371238	0.00351848	0.00315736	0.00417793
749.542	0.00124391	0.000888679	0.00148294	0.00142271	0.00115754	0.00186334
744.555	0.0261383	0.0830919	0.0456324	0.0300609	0.107654	0.0590323
828.607	0.00116591	0.000782142	0.000533116	0.00117229	0.000870896	0.00107629
745.559	0.0114613	0.0362172	0.0202735	0.0134346	0.0476221	0.0265025
673.481	0.00446319	0.0199933	0.0118724	0.00486857	0.0258909	0.0172789
674.487	0.00145069	0.00748344	0.00435766	0.00160668	0.00980489	0.00673332
907.513	0.00185383	0.000168954	2.51569e-05	0.00179527	0.000145393	0.000153227
911.547	0.0317663	0.0113531	0.00652242	0.0376614	0.0154556	0.00852049
912.546	0.017172	0.00571361	0.00341574	0.0208562	0.00808918	0.00448627
629.286	0.000884549	0.000298976	6.65101e-05	0.000848998	0.000384499	0.000127019
882.566	0.00402985	0.000369124	0.000242669	0.00418428	0.000418985	0.000528304
770.574	0.00359304	0.00985299	0.00679882	0.00438355	0.013806	0.00885109
771.579	0.00140328	0.00423477	0.00300374	0.00175311	0.00594429	0.00400834
622.26	9.07207e-06	6.24255e-05	2.83059e-06	1.18437e-05	0.000231168	2.28194e-06
743.609	0.00915818	0.00925798	0.00490614	0.00982574	0.0127763	0.00805348
728.561	0.000811328	0.00228911	0.00156076	0.000912604	0.00326929	0.00232792
824.502	0.000865861	0.000482616	0.000230854	0.000969894	0.000524303	0.000525574
633.18	1.28013e-05	5.51086e-06	2.20571e-06	1.39937e-05	9.41337e-06	.
672.534	0.000925081	0.00188573	0.00119173	0.000988721	0.00260096	0.00213038
744.613	0.00362263	0.00374622	0.00208463	0.00393967	0.0052989	0.00352693
840.471	0.00990092	0.00344644	0.00250022	0.0119149	0.00495704	0.00367661
841.475	0.0044253	0.00108722	0.000983033	0.0052479	0.00183449	0.00167688
955.512	0.00270314	0.000138165	0.000148281	0.00300386	0.000155944	0.000363747
608.233	0.00033182	2.4668e-05	4.96269e-06	0.000288499	5.6776e-05	8.36116e-06
699.501	0.00335869	0.0103878	0.00583559	0.00412409	0.0151603	0.0089481
700.502	0.00115194	0.00378827	0.00228264	0.00140823	0.00566138	0.00340707
896.585	0.00308643	0.000142861	6.00374e-05	0.00326443	0.000141794	0.000320949
788.552	0.00168177	0.000696263	0.00440414	0.00231051	0.00144911	0.00472997
789.554	0.000665789	7.43492e-05	0.0017622	0.000918254	0.000278552	0.00206171
611.258	4.8987e-07	0.00022933	4.03596e-06	2.37014e-06	0.000261967	3.86656e-06
857.586	0.0032276	0.00701696	0.00395462	0.00388874	0.010116	0.0067132
858.587	0.00147821	0.00342615	0.00196572	0.00183336	0.00509737	0.00346313
623.268	1.38119e-05	0.00116854	5.58506e-05	2.31444e-05	0.00157259	7.40077e-05
611.114	1.53564e-06	2.23757e-06	1.93526e-06	3.1587e-06	2.03618e-06	4.03278e-06
768.561	0.00125858	0.00194157	0.00165017	0.00152552	0.00351528	0.00248005
909.553	0.0018651	0.000363476	0.00240606	0.00223973	0.000878609	0.00302899
910.555	0.000887889	9.48023e-05	0.00101883	0.00106759	0.000274813	0.00147768
584.227	0.00117063	0.000153453	0.000278497	0.00133741	0.000286061	0.000495185
925.563	0.00565581	0.00294067	0.000852293	0.00722218	0.00390563	0.00200072
926.565	0.00266498	0.00120587	0.000303668	0.00341596	0.00166458	0.00101067
911.569	0.000519107	0.000802285	0.000717776	0.000782078	0.00114816	0.00120241
883.588	0.00129242	0.000795094	0.0013729	0.00177506	0.00135305	0.00213329
929.497	0.00127796	1.72687e-05	4.64623e-05	0.00124287	2.71666e-05	0.000161007
687.544	0.003677	0.00288872	0.00189665	0.00434975	0.00494929	0.00378602
688.55	0.00123537	0.000611885	0.000439045	0.00151311	0.00139484	0.00144012
653.303	1.78761e-05	2.09192e-05	.	4.29369e-05	2.41167e-05	1.98514e-05
885.55	0.0589041	0.0324917	0.0672785	0.0881134	0.0564513	0.102748
802.515	0.00189787	0.00443141	0.00078949	0.00244778	0.00611263	0.00208964
803.522	0.000750983	0.0015884	0.000178603	0.000965514	0.00227052	0.000863466
804.521	0.000481415	0.000449606	3.72451e-05	0.000593539	0.000909447	0.000235114
599.32	0.001092	0.00420023	0.00206679	0.00159277	0.00725906	0.00337127
886.574	.	0.0144291	0.0139839	.	0.0254219	0.0240597
887.561	0.00817144	0.0033271	0.0087822	0.0123322	0.00590529	0.0137616
888.563	0.00111582	0.000131411	0.00141742	0.00176601	0.000327454	0.00222177
937.566	0.00422664	0.000565369	0.000636746	0.00514081	0.00121664	0.0011113
938.57	0.00202203	0.000127698	0.000198297	0.00256587	0.000276569	0.000494495
881.521	0.000429276	8.40214e-06	0.000263317	0.000536725	4.3471e-05	0.000727434
882.525	0.000178003	6.51993e-06	8.68248e-05	0.000192727	1.28005e-05	0.000207271
716.524	0.00356435	0.0104238	0.00619024	0.00511109	0.0180248	0.0109331
717.529	0.00123203	0.00406602	0.00247671	0.00183134	0.00742794	0.0046117
558.212	0.00203324	0.000679654	0.000348142	0.00244201	0.00124181	0.000945291
883.566	0.00176919	0.00054266	0.00165297	0.00188824	0.0014784	0.00382381
612.264	0.000181088	3.67403e-05	3.11652e-06	0.000222698	5.87252e-05	1.05846e-05
866.488	0.00239396	0.000369694	0.000538032	0.00299533	0.000932501	0.00100647
744.442	3.08553e-07	1.78352e-06	2.78123e-06	4.19656e-06	3.52714e-06	2.43892e-06
857.525	0.00304057	0.00216759	0.00625653	0.0065849	0.00447665	0.00957922
858.526	0.00122737	0.0003924	0.00185686	0.0028593	0.00187915	0.00450001
859.531	0.000271971	2.80502e-05	0.000369347	0.000583728	3.59536e-05	0.000830118
742.541	0.00382304	0.00886588	0.00630683	0.00584785	0.0179282	0.0118236
743.543	0.00138099	0.00340696	0.00259191	0.00218322	0.00726171	0.0050516
883.512	0.00432801	0.000895824	0.000765946	0.00621104	0.00216952	0.00142053
884.516	0.00187605	0.000144907	0.000268563	0.00279467	0.000668924	0.000659256
625.259	5.92674e-06	7.93222e-05	2.53093e-06	1.67827e-05	8.00867e-05	9.68283e-06
581.309	0.000857578	0.00123843	0.00165165	0.00134609	0.00292397	0.00319581
722.516	0.00286625	0.0034577	0.00415211	0.00508813	0.00705758	0.00800679
723.523	0.00105343	0.000985321	0.00153538	0.00189603	0.00270514	0.00347566
883.536	0.00839507	0.00365428	0.0104547	0.0144142	0.00902768	0.0180515
884.541	0.00375733	0.001505	0.00505949	0.00689652	0.00440363	0.00919604
700.529	0.00162473	0.00463319	0.00302671	0.00271023	0.0100506	0.00693246
589.213	7.99313e-06	1.471e-05	2.62544e-06	1.41734e-05	3.95625e-05	4.8218e-06
571.085	3.65958e-07	1.68291e-06	3.10957e-06	5.37123e-07	6.48966e-06	.
576.222	0.000458354	8.31002e-05	3.01274e-06	0.000531787	0.000159457	0.000112869
909.529	0.003847	0.000461511	0.000656108	0.00602953	0.00165074	0.00138709
910.531	0.00176659	7.83074e-05	0.000120402	0.0028354	0.000506041	0.000628662
891.559	0.000749736	0.000181931	0.000192924	0.0010737	0.000452823	0.0007265
634.186	6.07784e-05	7.05953e-05	6.44017e-06	0.000103499	0.00012021	3.40343e-05
777.263	1.31649e-05	9.55566e-06	3.72817e-06	2.74625e-05	2.44447e-05	.
775.247	1.28382e-05	8.66389e-06	.	2.57755e-05	2.45621e-05	4.21667e-06
764.527	0.00163324	0.00159748	0.002348	0.00335948	0.00462689	0.00579185
765.531	0.000659586	0.000381191	0.000949844	0.0013382	0.0017667	0.00258704
772.475	5.17203e-06	.	1.42109e-06	1.03237e-05	6.12586e-06	5.48367e-06
862.456	0.000954903	0.000106165	2.04304e-05	0.00142658	0.000258835	0.000350073
762.313	3.55975e-07	1.87476e-05	1.25128e-06	2.48834e-06	3.15666e-05	.
796.318	3.99135e-07	.	.	1.10809e-06	5.36615e-06	1.29234e-06
871.536	0.000441419	3.00794e-05	0.000344008	0.000837114	0.000202658	0.0013692
867.519	0.00205028	0.000125851	0.00020436	0.00352757	0.000883988	0.00103789
889.504	0.00257555	0.000105596	0.000241042	0.00485476	0.00080539	0.000997082
591.229	1.27937e-06	6.0268e-05	4.02388e-06	6.36023e-06	0.000152157	.
943.514	0.000546594	3.31449e-05	4.45801e-05	0.000860737	0.00019352	0.000585479
771.22	3.27331e-06	2.8306e-06	1.58618e-06	1.37754e-05	.	.
931.513	0.00136268	6.10957e-05	4.50007e-05	0.00291236	0.000416588	0.000500193
655.187	7.82856e-07	2.33409e-06	2.66692e-06	9.12629e-06	.	.
